# Supplementary material for: Association Between a History of Sexually Transmitted Diseases and Reproductive Health Knowledge Among Adolescents of Peru: A Cross-Sectional Study
Source: Int J Environ Res Public Health. 2026 May 5;23(5):613. doi: 10.3390/ijerph23050613 (PMC13205525; doi:10.3390/ijerph23050613)
Supplement: Supplementary file 1 [file ijerph-23-00613-s001.zip]

Archive with 1 entries (1 files):
- ijerph-4138132-supplementary.pdf
